# Supplementary material for: Design, Synthesis, and Biological Evaluation of Benzimidazole Derivatives as Potential Lassa Virus Inhibitors
Source: Molecules. 2023 Feb 7;28(4):1579. doi: 10.3390/molecules28041579 (PMC9963587; doi:10.3390/molecules28041579)
Supplement: Supplementary file 1 [file molecules-28-01579-s001.zip]

Archive with 1 entries (1 files):
- molecules-2203317-supplementary.pdf
